# Supplementary material for: A Histone-Like Nucleoid Structuring Protein Regulates Several Virulence Traits in Burkholderia multivorans
Source: Appl Environ Microbiol. 2021 Jun 25;87(14):e00369-21. doi: 10.1128/AEM.00369-21 (PMC8231446; doi:10.1128/AEM.00369-21)
Supplement: Supplemental file 1 — Table S1. Download AEM00369-21_Supp_1_seq10.xls, XLS file, 0.07 MB [file aem00369-21_supp_1_seq10.xls]

## Sheet: (17616nmv vs WT (LCB1.2))
Table S1- Genes differentially expressed when the 17616nmv transcriptome was compared with the one of B. multivorans ATCC 17616.
probe set	Locus Tag	Gene name	Description	Lower bound of FC*	Fold change (FC)	Upper bound of FC*	COG
Bmul0042_at	Bmul_0042	fliN	Flagellar motor switch protein FliN	1.29	1.5	1.73	NU
Bmul0043_at	Bmul_0043	fliM	Flagellar motor switch protein FliM	1.21	1.44	1.69	N
Bmul0044_at	Bmul_0044	fliL	Flagellar basal body-associated protein FliL	1.22	1.47	1.8	N
Bmul0137_at	Bmul_0137	-	SpoVT/AbrB-like protein	1.22	1.41	1.65	-
Bmul0151_at	Bmul_0151	fliC	Flagellin domain-containing protein	2.86	5.67	8.56	N
Bmul0157_at	Bmul_0157	aqpZ	Aquaporin Z	-2.11	-2.73	-3.82	G
Bmul0163_a_at	Bmul_0163	motB	Flagellar motor protein MotB	1.32	1.42	1.53	N
Bmul0164_at	Bmul_0164	cheY	Response regulator receiver protein	1.35	1.46	1.58	T
BCAL0130_a_at	Bmul_0166	cheW	CheW protein	1.27	1.45	1.65	NT
Bmul0177_at	Bmul_0177	flhF	Flagellar biosynthesis regulator FlhF	1.2	1.36	1.54	N
Bmul0190_x_at	Bmul_0190	-	Histone family protein nucleoid-structuring protein H-NS	-1.43	-2.24	-4.89	R
Bmul0314_a_at	Bmul_0314	thiS	Thiamine biosynthesis protein ThiS	1.31	1.51	1.74	H
Bmul0320_at	Bmul_0320	vacJ	VacJ family lipoprotein	1.41	1.54	1.69	M
Bmul0322_x_at	Bmul_0322	-	Hypothetical protein	1.27	1.45	1.64	R
Bmul0354_at	Bmul_0354	-	Hypothetical protein	-1.41	-1.92	-2.83	-
Bmul0363_at	Bmul_0363	-	CutC family protein	1.57	1.82	2.18	-
Bmul0389_x_at	Bmul_0389	-	Hypothetical protein	-1.45	-2.02	-3.28	-
Bmul0434_at	Bmul_0434	-	Hypothetical protein	1.27	1.69	2.24	-
Bmul0528_at	Bmul_0528	kdsC	3-deoxy-D-manno-octulosonate 8-phosphate phosphatase, YrbI family (EC:3.1.3.45)	1.29	1.49	1.73	R
Bmul0542_at	Bmul_0542	-	Phasin family protein	-1.7	-1.94	-2.21	-
BCAL0856_a_at	Bmul_0548	-	Aldolase II superfamily protein	-1.21	-1.44	-1.74	G
Bmul0626_at	Bmul_0626	-	Hypothetical protein	-1.2	-1.35	-1.52	-
Bmul0627_at	Bmul_0627	dead	DEAD/DEAH box helicase domain protein (EC:3.6.1.-)	1.29	1.39	1.49	LKJ
Bmul0637_at	Bmul_0637	-	Hypothetical protein	1.23	1.34	1.46	-
Bmul0646_a_at	Bmul_0646	-	Integrase family protein	-1.35	-1.58	-1.89	L
Bmul0751_x_at	Bmul_0751	lpxK	Tetraacyldisaccharide 4'-kinase (EC:2.7.1.130)	-1.24	-1.44	-1.68	M
Bmul0760_at	Bmul_0760	-	Hypothetical protein	1.3	1.85	2.47	-
Bmul0824_at	Bmul_0824	cysG	Uroporphyrin-III C-methyltransferase (EC:2.1.1.107)	1.42	1.61	1.81	H
Bmul0825_at	Bmul_0825	cbiX	Cobalamin (vitamin B12) biosynthesis CbiX protein (EC:4.99.1.3)	1.21	1.37	1.55	S
Bmul0830_at	Bmul_0830	-	Hypothetical protein	1.35	1.52	1.71	-
Bmul0863_at	Bmul_0863	-	Hypothetical protein	1.34	1.57	1.83	S
BCAL2616_a_at	Bmul_0879	glnB	Nitrogen regulatory protein P-II	-1.49	-2.84	-8.07	E
Bmul0912_at	Bmul_0912	-	Hypothetical protein	-1.21	-1.37	-1.57	-
Bmul0926_at	Bmul_0926	-	Phenazine biosynthesis protein PhzF family	1.21	1.35	1.52	R
Bmul0952_a_at	Bmul_0952	-	Transcriptional regulator, TetR family	-1.22	-1.61	-2.31	K
Bmul0962_at	Bmul_0962	gltX	Glutamate--tRNA ligase (EC:6.1.1.-)	1.24	1.59	1.99	J
Bmul0969_at	Bmul_0969	-	O-antigen polymerase	-1.22	-1.33	-1.45	M
Bmul0978_at	Bmul_0978	maf	Maf-like protein	1.4	1.57	1.74	D
Bmul0987_x_at	Bmul_0987	mgsA	Methylglyoxal synthase (EC:4.2.3.3)	1.31	1.45	1.62	G
Bmul1006_at	Bmul_1006	dgk	Diacylglycerol kinase (EC:2.7.1.107)	1.3	1.52	1.79	M
Bmul1028_a_at	Bmul_1028	nuoA	NADH-ubiquinone/plastoquinone oxidoreductase chain 3 (EC:1.6.5.3)	-1.23	-1.45	-1.77	C
Bmul1072_at	Bmul_1072	hemP	Hemin uptake protein HemP	-1.69	-2.7	-6.55	P
Bmul1164_at	Bmul_1164	ftsB	Septum formation initiator	-1.23	-1.41	-1.62	D
Bmul1182_at	Bmul_1182	-	Hypothetical protein	1.31	1.56	1.85	S
Bmul1286_at	Bmul_1286	-	Hypothetical protein	1.24	1.44	1.65	-
BCAL2038_a_at	Bmul_1309	alc	Allantoicase	-1.25	-1.4	-1.58	F
Bmul1318_a_at	Bmul_1318	mscL	Large conductance mechanosensitive channel protein	-1.35	-1.56	-1.84	M
Bmul1322_at	Bmul_1322	-	Hypothetical protein	-1.22	-1.35	-1.5	-
Bmul1355_at	Bmul_1355	-	Lipolytic protein G-D-S-L family (EC:3.1.1.2)	1.2	1.44	1.7	E
Bmul1374_at	Bmul_1374	-	Thioesterase superfamily protein	1.24	1.42	1.63	Q
Bmul1393_x_at	Bmul_1393	-	Peptidoglycan-binding LysM	-1.76	-2.43	-3.81	S
Bmul1407_at	Bmul_1407	-	NLP/P60 protein	1.23	1.42	1.63	M
BCAL1851_a_at	Bmul_1493	-	LysR family transcriptional regulator	1.23	1.33	1.43	K
Bmul1496_at	Bmul_1496	-	Hypothetical protein	1.21	1.45	1.72	-
Bmul1501_at	Bmul_1501	-	Hypothetical protein	1.28	1.59	1.99	-
Bmul1553_at	Bmul_1553	-	Glyoxalase/bleomycin resistance protein/dioxygenase	1.22	1.65	2.15	E
Bmul1561_at	Bmul_1561	-	ABC transporter related (EC:3.6.3.25)	1.22	1.39	1.58	E
Bmul1565_x_at	Bmul_1565	cobK	Precorrin-6A reductase (EC:1.3.1.54)	1.23	1.41	1.61	H
Bmul1573_at	Bmul_1573	acd	Acyl-CoA dehydrogenase domain protein	1.25	1.39	1.56	I
Bmul1606_at	Bmul_1606	orbS	RNA polymerase, sigma-24 subunit, ECF subfamily	-1.72	-2.01	-2.41	K
Bmul1610_at	Bmul_1610	fimC	Pili assembly chaperone	-1.86	-2.09	-2.37	NU
Bmul1611_at	Bmul_1611	papC	Fimbrial biogenesis outer membrane usher protein	-1.43	-1.71	-2.01	NU
Bmul1612_at	Bmul_1612	fimA	Fimbrial protein	-2.8	-3.67	-5.21	NU
Bmul1640_at	Bmul_1640	-	UspA domain protein	-1.22	-1.58	-2.18	T
Bmul1654_at	Bmul_1654	-	Hypothetical protein	1.23	1.42	1.62	-
Bmul1710_at	Bmul_1710	nanK	ROK family protein (EC:2.7.1.60)	1.21	1.35	1.5	KG
Bmul1736_at	Bmul_1736	-	Flp/Fap pilin component	-1.75	-2.18	-2.81	U
Bmul1738_at	Bmul_1738	-	Hypothetical protein	1.35	1.62	1.95	-
Bmul1761_at	Bmul_1761	-	Transcriptional regulator, LysR family	1.27	1.42	1.59	K
Bmul1799_at	Bmul_1799	-	Acyltransferase 3	-1.2	-1.28	-1.37	I
Bmul1878_at	Bmul_1878	lysM	Peptidoglycan-binding LysM	-1.23	-1.37	-1.54	S
Bmul1880_at	Bmul_1880	-	Hypothetical protein	-1.78	-2.27	-2.98	-
Bmul1882_at	Bmul_1882	-	LysR family transcriptional regulator	1.2	1.47	1.78	K
BCAL1413A_x_at	Bmul_1909	osmB	Putative osmosis-related lipoprotein	1.65	1.9	2.22	-
Bmul1958_at	Bmul_1958	-	Hypothetical protein	-3.3	-4.13	-5.36	-
Bmul1984_at	Bmul_1984	-	Hypothetical protein	-1.32	-1.49	-1.7	-
Bmul1986_at	Bmul_1986	-	Polypeptide-transport-associated domain protein ShlB-type	-1.2	-1.3	-1.4	U
Bmul1987_at	Bmul_1987	-	Hypothetical protein	-1.49	-1.85	-2.4	-
Bmul2000_at	Bmul_2000	-	Hypothetical protein	-1.61	-1.9	-2.25	-
Bmul2001_at	Bmul_2001	-	CsbD family protein	-1.67	-2.03	-2.45	S
Bmul2002_at	Bmul_2002	-	Entericidin EcnAB	-2.8	-3.37	-4.1	-
Bmul2003_at	Bmul_2003	katE	Catalase (EC:1.11.1.6)	-2.06	-2.52	-3	P
Bmul2004_at	Bmul_2004	-	Hemerythrin HHE cation binding domain protein	-1.35	-1.48	-1.62	-
Bmul2016_a_at	Bmul_2016	phoU	Phosphate uptake regulator, PhoU	1.31	1.6	1.9	P
Bmul2044_at	Bmul_2044	fabD	Acyl-carrier-protein S-malonyltransferase (EC:2.3.1.39)	1.29	1.39	1.5	I
BCAL1114_x_at	Bmul_2076	potC	Binding-protein-dependent transport systems inner membrane component	1.22	1.33	1.45	E
Bmul2094_at	Bmul_2094	-	Binding-protein-dependent transport systems inner membrane component	-1.23	-1.37	-1.53	P
Bmul2098_at	Bmul_2098	-	Transcriptional regulator, BadM/Rrf2 family	1.33	1.49	1.68	K
BCAL1054_a_at	Bmul_2130	-	Hypothetical protein Bmul_2130	-1.21	-1.37	-1.55	-
Bmul2132_x_at	Bmul_2132	-	Hopanoid biosynthesis associated protein HpnK	1.21	1.36	1.53	S
Bmul2143_at	Bmul_2143	-	Hypothetical protein	1.25	1.47	1.71	S
Bmul2165_a_at	Bmul_2165	nagZ	Beta-N-acetylhexosaminidase (EC:3.2.1.52)	1.3	1.5	1.72	G
Bmul2194_a_at	Bmul_2194	moaA	Molybdenum cofactor biosynthesis protein A	1.2	1.33	1.47	H
Bmul2205_a_at	Bmul_2205	creA	CreA family protein	1.47	1.86	2.28	S
Bmul2210_at	Bmul_2210	-	Hypothetical protein	1.3	1.46	1.66	-
Bmul2223_x_at	Bmul_2223	-	Hypothetical protein	1.22	1.34	1.48	S
Bmul2247_at	Bmul_2247	-	Histone deacetylase superfamily	-1.22	-1.42	-1.66	BQ
Bmul2266_a_at	Bmul_2266	ubiG	Ubiquinone biosynthesis O-methyltransferase (EC:2.1.1.64,EC:2.1.1.-)	1.32	1.46	1.63	H
Bmul2372_at	Bmul_2372	-	Transcriptional regulator, GntR family	1.45	1.88	2.4	K
Bmul2373_at	Bmul_2373	gatA	Amidase (EC:6.3.5.6,EC:6.3.5.7)	1.3	1.58	1.9	J
Bmul2393_x_at	Bmul_2393	cspA	Cold-shock DNA-binding domain protein	-2.66	-3.82	-6.74	K
BCAL3055_a_at	Bmul_2442	nusB	Transcription antitermination protein NusB	1.37	1.59	1.86	K
Bmul2444_at	Bmul_2444	-	Lytic transglycosylase catalytic	-1.2	-1.4	-1.68	M
Bmul2483_at	Bmul_2483	livH	Urea ABC transporter permease	1.23	1.52	1.84	E
Bmul2491_at	Bmul_2491	ureE	UreE urease accessory domain protein	1.27	1.59	1.94	O
Bmul2519_at	Bmul_2519	plsC	Phospholipid/glycerol acyltransferase (EC:2.3.1.51)	1.21	1.35	1.52	I
Bmul2557_at	Bmul_2557	-	Transcriptional regulator, LysR family	-2.33	-2.85	-3.49	K
BCAL3201_a_at	Bmul_2585	tolR	Protein TolR	1.43	1.73	2.04	U
Bmul2606_at	Bmul_2606	-	Hypothetical protein	-1.36	-1.71	-2.28	-
Bmul2607_at	Bmul_2607	-	ABC transporter related	-1.38	-1.88	-2.74	GM
Bmul2608_at	Bmul_2608	-	ABC-2 type transporter	-1.4	-1.67	-2.03	GM
Bmul2615_at	Bmul_2615	kpsS	Capsule polysaccharide biosynthesis protein	-1.24	-1.38	-1.55	M
Bmul2649_at	Bmul_2649	hmpA	Oxidoreductase FAD/NAD(P)-binding domain protein (EC:1.14.12.17)	-1.27	-1.52	-1.89	C
Bmul2710_at	Bmul_2710	-	Outer membrane autotransporter barrel domain protein	-1.21	-1.35	-1.51	MU
Bmul2751_at	Bmul_2751	-	16S ribosomal RNA methyltransferase RsmE	1.39	1.93	2.68	S
Bmul2816_at	Bmul_2816	-	Hypothetical protein	-1.27	-1.52	-1.89	-
Bmul2818_at	Bmul_2818	pilB	Type II secretion system protein E	1.49	1.63	1.78	NU
Bmul2885_at	Bmul_2885	-	Hypothetical protein	-1.39	-1.75	-2.28	-
Bmul2905_at	Bmul_2905	-	Hypothetical protein	-1.77	-2	-2.28	-
Bmul2916_at	Bmul_2916	-	Hypothetical protein	-1.25	-1.41	-1.59	-
Bmul2917_at	Bmul_2917	-	Hypothetical protein	-1.28	-1.35	-1.42	-
Bmul2923_at	Bmul_2923	bcsE	Type VI secretion-associated protein, ImpA family	-1.29	-1.48	-1.74	S
Bmul2927_x_at	Bmul_2927	bcsI	Type VI secretion system lysozyme-related protein	-1.31	-1.53	-1.79	S
Bmul2928_a_at	Bmul_2928	bcsJ	Type VI secretion system effector, Hcp1 family	-1.38	-2.15	-4.79	S
Bmul2929_a_at	Bmul_2929	bcsK	Type VI secretion protein, EvpB/VC_A0108 family	-1.47	-2.2	-4.26	S
Bmul2930_x_at	Bmul_2930	bcsL	Type VI secretion protein, VC_A0107 family	-1.86	-2.58	-4.11	S
Bmul2931_at	Bmul_2931	bcsM	Type VI secretion protein	-1.54	-2.04	-2.95	-
Bmul2960_at	Bmul_2960	-	Alpha/beta hydrolase fold (EC:3.8.1.3)	1.25	1.43	1.63	R
Bmul2962_at	Bmul_2962	-	Transcriptional regulator, LysR family	-1.27	-1.43	-1.62	K
Bmul2973_at	Bmul_2973	-	Short-chain dehydrogenase/reductase SDR	1.22	1.42	1.63	-
Bmul2986_at	Bmul_2986	-	Hypothetical protein	-1.35	-1.45	-1.55	-
Bmul2990_at	Bmul_2990	potD	Extracellular solute-binding protein	-1.25	-1.35	-1.46	E
Bmul3009_at	Bmul_3009	flgL	Flagellar hook-associated protein FlgL	1.33	1.47	1.62	N
Bmul3016_x_at	Bmul_3016	flgF	Flagellar basal-body rod protein FlgF	1.24	1.43	1.63	N
Bmul3017_at	Bmul_3017	flgE	Flagellar hook protein FlgE	1.32	1.66	2.02	N
Bmul3018_at	Bmul_3018	flgD	Flagellar hook capping protein	1.27	1.42	1.58	N
BCAL0565_a_at	Bmul_3019	flgC	Flagellar basal body rod protein FlgC	1.52	1.83	2.19	N
flgA_a_at	Bmul_3021	flgA	Flagellar basal body P-ring biosynthesis protein FlgA	1.68	2	2.46	NO
Bmul3022_at	Bmul_3022	flgM	Anti-sigma-28 factor, FlgM	1.27	1.49	1.74	KNU
BCAL1698_a_at	Bmul_3036	dppF	Dipeptide transporter ATP-binding subunit	1.39	1.73	2.1	E
Bmul3051_at	Bmul_3051	rqpS	Putative signal transduction histidine kinase	1.5	1.71	1.95	T
Bmul3056_at	Bmul_3056	fhlB	Putative flagellar protein FhlB	1.25	1.64	2.13	S
Bmul3064_at	Bmul_3064	fliI	Flagellar protein export ATPase FliI (EC:3.6.3.14)	1.22	1.53	1.86	NU
Bmul3092_a_at	Bmul_3092	argB	Acetylglutamate kinase	1.22	1.43	1.65	E
Bmul3151_at	Bmul_3151	-	Hypothetical protein	1.3	1.96	2.81	-
Bmul3176_at	Bmul_3176	-	Hypothetical protein	1.2	1.35	1.51	F
Bmul3183_at	Bmul_3183	vacJ	VacJ family lipoprotein	1.24	1.34	1.44	M
Bmul3239_at	Bmul_3239	benB	Benzoate 1,2-dioxygenase, small subunit (EC:1.14.12.13)	1.27	1.49	1.77	Q
Bmul3279_at	Bmul_3279	-	Histone family protein nucleoid-structuring protein H-NS	-1.25	-1.41	-1.6	R
BCAM2700_a_at	Bmul_3290	prpF	AcnD-accessory protein PrpF	1.23	1.34	1.46	S
Bmul3310_at	Bmul_3310	ltaA	Threonine aldolase( EC:4.1.2.5 )	1.22	1.37	1.54	E
Bmul3329_at	Bmul_3329	-	17 kDa surface antigen	-1.2	-1.51	-2.03	-
Bmul3335_at	Bmul_3335	-	Transport system permease	-1.34	-1.57	-1.87	P
Bmul3336_at	Bmul_3336	-	Periplasmic binding protein	-1.26	-1.7	-2.53	P
Bmul3337_at	Bmul_3337	hmuS	Haemin-degrading family protein	-1.26	-1.91	-3.47	P
Bmul3342_at	Bmul_3342	-	Porin	1.49	2.77	4.26	M
Bmul3362_at	Bmul_3362	aer	Methyl-accepting chemotaxis sensory transducer with Pas/Pac sensor	1.27	1.41	1.58	NT
Bmul3417_at	Bmul_3417	-	Hypothetical protein	1.27	1.55	1.91	-
Bmul3423_at	Bmul_3423	-	2-aminoethylphosphonate ABC transporter, 2-aminoethylphosphonate binding protein	1.4	1.53	1.68	P
Bmul3466_a_at	Bmul_3466	ivd	Acyl-CoA dehydrogenase domain protein (EC:1.3.99.10)	1.24	1.37	1.5	I
Bmul3471_at	Bmul_3471	-	Diguanylate phosphodiesterase	-1.39	-1.59	-1.83	T
Bmul3516_at	Bmul_3516	-	Amino acid adenylation domain protein	-1.24	-1.52	-1.87	Q
Bmul3593_at	Bmul_3593	-	Hypothetical protein	1.21	1.4	1.62	-
Bmul3642_at	Bmul_3642	-	Hypothetical protein	1.22	1.44	1.67	-
Bmul3645_at	Bmul_3645	-	Hypothetical protein	-1.53	-1.83	-2.24	-
Bmul3695_at	Bmul_3695	-	Hypothetical protein	-1.37	-1.46	-1.55	S
Bmul3701_at	Bmul_3701	ldcC	Lysine decarboxylase (EC:4.1.1.18,EC:4.1.1.19)	-1.36	-1.87	-2.68	E
Bmul3702_at	Bmul_3702	adiC	Arginine:agmatin antiporter	-1.33	-1.51	-1.74	E
Bmul3708_at	Bmul_3708	-	Hypothetical protein	-5.12	-6.27	-8.01	-
Bmul3709_a_at	Bmul_3709	bapA	Hemolysin-type calcium-binding region	-2.35	-2.73	-3.17	-
Bmul3719_at	Bmul_3719	puuB	FAD dependent oxidoreductase (EC:1.4.3.-)	1.27	1.47	1.68	E
Bmul3735_at	Bmul_3735	-	Hypothetical protein	-1.95	-3.18	-8.55	-
Bmul3736_at	Bmul_3736	-	Natural resistance-associated macrophage protein	-1.25	-1.65	-2.4	P
Bmul3737_at	Bmul_3737	-	Transcriptional regulator, LuxR family	-1.25	-1.37	-1.52	TK
Bmul3760_at	Bmul_3760	-	YCII-related protein	1.3	1.6	1.97	S
Bmul3806_at	Bmul_3806	-	Histone family protein nucleoid-structuring protein H-NS	-1.29	-1.44	-1.62	R
Bmul3907_at	Bmul_3907	-	Type VI secretion protein, VC_A0107 family	-1.21	-1.33	-1.46	S
Bmul3996_at	Bmul_3996	-	Hypothetical protein	-1.21	-1.33	-1.46	-
Bmul4072_at	Bmul_4072	-	Transcriptional regulator, MarR family	1.23	1.4	1.57	K
Bmul4078_at	Bmul_4078	-	Hypothetical protein	-1.9	-2.36	-2.95	-
Bmul4079_at	Bmul_4079	mgtA	Magnesium-translocating P-type ATPase (EC:3.6.3.2)	-2.35	-3.51	-5.57	P
Bmul4080_at	Bmul_4080	-	Peptidase S8/S53 subtilisin kexin sedolisin	1.34	1.47	1.61	O
Bmul4089_at	Bmul_4089	emrD	Major facilitator transporter	-1.22	-1.39	-1.57	G
Bmul4115-2_at	Bmul_4115	-	Outer membrane autotransporter barrel domain protein	-1.42	-1.61	-1.86	S
Bmul4128_at	Bmul_4128	marC	Multiple antibiotic resistance (MarC)-related protein	1.37	1.62	1.88	U
Bmul4176_x_at	Bmul_4176	-	Hypothetical protein	1.24	1.51	1.86	-
Bmul4254_at	Bmul_4254	-	UspA domain protein	1.32	1.46	1.63	T
Bmul4295_at	Bmul_4295	-	LysR family transcriptional regulator	-1.28	-1.5	-1.76	K
Bmul4340_at	Bmul_4340	ssuA	Aliphatic sulfonate ABC transporter periplasmic ligan-binding protein	1.22	1.43	1.65	P
Bmul4369_at	Bmul_4369	hpaH	2-oxo-hepta-3-ene-1,7-dioic acid hydratase (EC:4.2.1.-)	1.28	1.48	1.75	Q
Bmul4389_at	Bmul_4389	-	Putative transcriptional regulator, Crp/Fnr family	-1.69	-1.93	-2.21	T
Bmul4396_at	Bmul_4396	-	Sigma54 specific transcriptional regulator, Fis family	-1.23	-1.44	-1.71	T
Bmul4401_at	Bmul_4401	-	Glycosyl transferase group 1	-1.34	-1.52	-1.73	M
Bmul4408_at	Bmul_4408	-	Polysaccharide biosynthesis protein (EC:2.7.10.1,EC:2.7.10.-)	-1.49	-1.65	-1.82	D
Bmul4461_at	Bmul_4461	-	Helix-hairpin-helix DNA-binding class 1	1.28	1.44	1.61	L
Bmul4502_at	Bmul_4502	-	ABC transporter related	-1.41	-1.58	-1.76	E
Bmul4546_at	Bmul_4546	coxS	(2Fe-2S)-binding domain protein	1.29	1.55	1.85	C
Bmul4598_s_at	Bmul_4598	fdh	Molybdopterin oxidoreductase Fe4S4 region	1.23	1.33	1.45	C
Bmul4688_at	Bmul_4688	-	Hypothetical protein	1.35	2.89	4.47	-
Bmul4711_at	Bmul_4711	-	Hypothetical protein	-1.3	-1.51	-1.78	-
Bmul4712_at	Bmul_4712	-	Hypothetical protein	-1.55	-2.01	-2.77	-
Bmul4756_at	Bmul_4756	-	Inner-membrane translocator	-1.24	-1.4	-1.58	E
Bmul4822_x_at	Bmul_4822	xseB	Exodeoxyribonuclease VII, small subunit (EC:3.1.11.6 )	-1.3	-1.72	-2.51	L
Bmul4880_at	Bmul_4880	ohrR	Transcriptional regulator, MarR family	-1.23	-1.42	-1.67	K
Bmul4901_at	Bmul_4901	-	Hypothetical protein	1.21	1.36	1.54	-
Bmul4921_at	Bmul_4921	-	Hypothetical protein	-1.43	-1.52	-1.62	L
Bmul4932_at	Bmul_4932	-	Hypothetical protein	1.34	1.57	1.84	-
Bmul4936_at	Bmul_4936	-	Transcriptional regulator, AraC family	-1.34	-1.71	-2.31	K
Bmul4947_at	Bmul_4947	-	Response regulator receiver sensor signal transduction histidine kinase	-1.47	-1.75	-2.09	T
Bmul5003_a_at	Bmul_5003	-	Polar amino acid ABC transporter, inner membrane subunit	-1.26	-1.41	-1.56	E
Bmul5020_at	Bmul_5020	-	Hypothetical protein	-1.2	-1.34	-1.48	-
Bmul5043_at	Bmul_5043	-	Short-chain dehydrogenase/reductase SDR	1.39	1.75	2.17	R
Bmul5086_at	Bmul_5086	amiE	Amidase (EC:3.5.1.4)	1.26	1.44	1.64	J
Bmul5116_x_at	Bmul_5116	-	Hypothetical protein	1.23	1.49	1.78	-
Bmul5122_a_at	Bmul_5122	-	Diguanylate cyclase/phosphodiesterase with PAS/PAC sensor(s)	-1.47	-1.57	-1.67	T
Bmul5144_at	Bmul_5144	-	Alpha/beta hydrolase fold (EC:3.8.1.3)	1.26	1.38	1.52	R
Bmul5155_at	Bmul_5155	-	Hypothetical protein	1.29	1.58	1.98	-
Bmul5248_at	Bmul_5248	ndh	FAD-dependent pyridine nucleotide-disulphide oxidoreductase	1.37	2.05	2.76	C
Bmul5470_at	Bmul_5470	-	Hypothetical protein	1.39	1.88	2.55	-
Bmul5492_at	Bmul_5492	-	Hypothetical protein	1.22	1.46	1.71	-
Bmul5639_at	Bmul_5639	-	Alcohol dehydrogenase zinc-binding domain protein	-1.37	-1.66	-2.05	CR
Bmul5655_at	Bmul_5655	-	Histone family protein nucleoid-structuring protein H-NS	-1.41	-1.62	-1.86	R
Bmul5656_at	Bmul_5656	-	Hypothetical protein	-1.38	-1.51	-1.65	-
Bmul5671_at	Bmul_5671	arsC1	Arsenate reductase (EC:1.20.4.1)	1.21	1.37	1.58	P
Bmul5728_at	Bmul_5728	-	Hypothetical protein	-1.25	-1.41	-1.62	-
Bmul5730_at	Bmul_5730	-	Type VI secretion system Vgr family protein	-1.38	-1.52	-1.68	S
Bmul5751_at	Bmul_5751	-	Secretion protein HlyD family protein	-1.37	-1.86	-2.75	V
Bmul5760_at	Bmul_5760	-	Cytochrome c class I	-1.31	-1.52	-1.79	C
Bmul5761_at	Bmul_5761	coxA	Cytochrome c oxidase subunit I (EC:1.9.3.1)	-1.25	-1.46	-1.73	C
Bmul5762_at	Bmul_5762	coxB	cytochrome c oxidase subunit II (EC:1.9.3.1)	-1.23	-1.37	-1.55	C
Bmul5763_at	Bmul_5763	-	Hypothetical protein	-1.39	-1.56	-1.76	-
Bmul5764_at	Bmul_5764	-	Gluconate 2-dehydrogenase (acceptor)	-1.24	-1.49	-1.85	C
Bmul5765_at	Bmul_5765	cccA	Cytochrome c4	-1.24	-1.48	-1.81	C
Bmul5766_at	Bmul_5766	-	Two component transcriptional regulator, LuxR family	-1.32	-1.43	-1.55	TK
Bmul5767_at	Bmul_5767	-	Histone family protein nucleoid-structuring protein H-NS	-1.92	-2.27	-2.68	R
Bmul5769_at	Bmul_5769	-	Hypothetical protein	-3.13	-3.52	-4.01	-
Bmul5770_at	Bmul_5770	-	Hypothetical protein	-1.26	-1.54	-1.91	S
Bmul5771_at	Bmul_5771	-	Hypothetical protein	-1.35	-1.49	-1.63	-
Bmul5907_at	Bmul_5907	-	Cytochrome c, class I	1.31	1.47	1.65	C
Bmul5941_at	Bmul_5941	-	Hypothetical protein	-1.84	-2.08	-2.35	-
Bmul5942_at	Bmul_5942	idi	Isopentenyl-diphosphate delta-isomerase, type 1 (EC:5.3.3.2)	-2.28	-2.57	-2.92	I
Bmul5943_at	Bmul_5943	dxs	Deoxyxylulose-5-phosphate synthase (EC:2.2.1.7)	-2.47	-3	-3.55	HI
Bmul5944_at	Bmul_5944	-	Methyltransferase type 12	-6.62	-8.59	-11.17	M
Bmul5945_at	Bmul_5945	-	Methyltransferase type 12	-4.84	-5.94	-7.16	M
Bmul5946_at	Bmul_5946	-	Rieske (2Fe-2S) domain protein	-3.03	-3.93	-5.02	PR
Bmul5947_at	Bmul_5947	-	Hypothetical protein	-2.21	-2.48	-2.76	-
Bmul5948_at	Bmul_5948	-	Cytochrome P450	-1.73	-1.94	-2.19	Q
Bmul5949_at	Bmul_5949	-	Rieske (2Fe-2S) domain protein	-1.4	-1.62	-1.86	PR
Bmul5962_a_at	Bmul_5962	-	ABC transporter related (EC:3.6.3.17)	1.23	1.42	1.64	G
Bmul5995_x_at	Bmul_5995	-	Hypothetical protein	1.21	1.35	1.51	C
Bmul6064_at	Bmul_6064	-	OsmC family protein	1.29	1.58	1.88	O
Bmul6209_at	Bmul_6209	-	Hypothetical protein	-1.28	-1.63	-2.18	-
Bmul6256_at	Bmul_6256	-	Hypothetical protein	-1.23	-1.59	-2.13	-
Bmul6257_at	Bmul_6257	-	Hypothetical protein	-1.23	-1.52	-1.92	-
* The lower confidence bound criterion means that we can be 90% confident that the fold change (FC) is a value between the lower confidence bound and a variable upper confidence bound. The lower confidence bound is a conservative estimate of the fold change and therefore more reliable as a ranking statistic for changes in gene expression.
